# Supplementary material for: MultiPSQ: A Software Solution for the Analysis of Diagnostic n-Plexed Pyrosequencing Reactions
Source: PLoS One. 2013 Mar 26;8(3):e60055. doi: 10.1371/journal.pone.0060055 (PMC3608623; doi:10.1371/journal.pone.0060055)
Supplement: Table S1 — List of 89 OPV genomes from NCBI used in the design of the proof-of-concept assay. (XLS) [file pone.0060055.s002.xls]

## Sheet: out
Strain	Accession
Camelpox virus CMS, complete genome	AY009089
Camelpox virus strain M96	NC_003391
Cowpox virus strain Germany 91-3, complete genome	DQ437593
Cowpox virus strain GRI-90, complete genome	X94355
Cowpox virus strain Austria 1999	HQ407377
Cowpox virus strain Finland 2000 MAN	HQ420893
Cowpox virus strain France 2001 Nancy	HQ420894
Cowpox virus strain Germany 1980 EP4	HQ420895
Cowpox virus strain Germany 1990	HQ420896
Cowpox virus strain Germany 1998	HQ420897
Cowpox virus strain Germany 2002 MKY	HQ420898
Cowpox virus strain Norway 1994 MAN	HQ420899
Cowpox virus strain UK2000 K2984	HQ420900
Ectromelia virus strain Moscow	NC_004105
Ectromelia virus strain Naval	VG0001499
Monkeypox virus strain Congo_2003_358	DQ011154
Monkeypox virus strain COP-58	AY753185
Monkeypox virus strain Liberia_1970_184	DQ011156
Monkeypox virus strain Sierra Leone	AY741551
Monkeypox virus strain USA_2003_039	DQ011157
Monkeypox virus strain USA_2003_044	DQ011153
Monkeypox Virus strain Walter Reed 267	AY603973
Monkeypox virus strain Zaire	NC_003310
Monkeypox virus strain Zaire-96-I-16, complete genome	AF380138
Monkeypox virus strain Zaire_1979-005	DQ011155
Taterapox virus, complete genome	NC_008291
Vaccinia virus strain 3737	DQ377945
Vaccinia virus strain Acambis 2000	AY313847
Vaccinia virus strain Acambis 3	AY313848
Vaccinia virus strain Acambis 3000 Modified Virus Ankara	AY603355
Vaccinia virus strain Copenhagen	M35027
Vaccinia virus strain chorioallantois vaccinia virus Ankara (CVA)	AM501482
Vaccinia virus strain DUKE	DQ439815
Vaccinia virus strain LC16m8	AY678275
Vaccinia virus strain LC16mO	AY678277
Vaccinia virus strain Lister	AY678276
Vaccinia virus strain Lister_VACV107	DQ121394
Vaccinia virus strain modified vaccinia Ankara	U94848
Vaccinia virus strain MVA-I721	DQ983236
Vaccinia virus strain Western Reserve	NC_006998
Variola virus strain Afghanistan 1970 Variolator 4	DQ437580
Variola virus strain Benin, Dahomey 1968 (v68-59)	DQ441416
Variola virus strain Bangladesh 1974 (nur islam)	DQ441420
Variola virus strain Bangladesh 1974 (Shahzaman)	DQ441421
Variola virus strain Bangladesh 1974 (Solaiman)	DQ441422
Variola virus strain Bangladesh 1975 v75-550 Banu	DQ437581
Variola major virus (strain Bangladesh-1975) complete genome	L22579
Variola virus strain Brazil 1966 (v66-39 Sao Paulo)	DQ441419
Variola virus strain Botswana 1972 (v72-143)	DQ441417
Variola virus strain Botswana 1973 (v73-225)	DQ441418
Variola virus strain China Horn 1948 Sabin Lab July 1948	DQ437582
Variola virus strain Congo 9 1970 (v74-227 Gispen)	DQ441423
Variola virus strain Congo 1970 v70-46 Kinshasa	DQ437583
Variola virus strain Germany 1958 Heidelberg	DQ437584
Variola virus strain Ethiopia 1972 (Eth16 R14-1X-72 Addis)	DQ441424
Variola virus strain Ethiopia 1972 (Eth17 R14-1X-72 Addis)	DQ441425
Variola minor virus strain Garcia 1966	Y16780
Variola virus strain United Kingdom 1946 Harvey	DQ441444
Variola virus strain United Kingdom 1946 Hinden (Middlesex)	DQ441445
Variola virus strain United Kingdom 1947 Higgins (Staffordshire)	DQ441446
Variola virus strain United Kingdom 1952 Butler	DQ441447
Variola virus strain Guinea 1969 (005)	DQ441426
Variola virus strain India 3 Major 1967	NC_001611
Variola virus strain India 1953 (Kali-Muthu-M50 Madras)	DQ441427
Variola virus strain India 1953 (New Delhi)	DQ441428
Variola virus strain India 1964 7124 Vellore	DQ437585
Variola virus strain India 1964 7125 Vellore	DQ437586
Variola virus strain Iran 1972 2602 Tabriz	DQ437587
Variola virus strain Japan 1951 (Harper, Masterseed)	DQ441430
Variola virus strain Japan 1951 (Stillwell, Masterseed)	DQ441431
Variola virus strain Japan 1946 (Yamada MS-2(A) Tokyo)	DQ441429
Variola virus strain Korea 1947 (Lee, Masterseed)	DQ441432
Variola virus strain Kuwait 1967 (K1629)	DQ441433
Variola virus strain Niger 1969 (001, importation from Nigeria)	DQ441434
Variola virus strain Nepal 1973 V73-175	DQ437588
Variola virus strain Pakistan 1969 (Rafig Lahore)	DQ437589
Variola virus strain Sudan 1947 (Juba)	DQ441440
Variola virus strain Sudan 1947 (Rumbec)	DQ441441
Variola virus strain Sierra Leone 1969 (V68-258)	DQ441437
Variola virus strain Somalia 1977 (V77-1252)	DQ441438
Variola virus strain Somalia 1977 (V77-1605)	DQ441439
Variola virus strain Somalia 1977 V77-2479	DQ437590
Variola virus strain Sumatra 1970 V70-222	DQ437591
Variola virus strain Sumatra 1970 V70-228	DQ441442
Variola virus strain Syria 1972 V72-199	DQ437592
Variola virus strain Tanzania 1965 kembula	DQ441443
Variola virus strain Yugoslavia 1972 V72-164	DQ441448
Variola virus strain South Africa 1965 (103 Tvaal, Nelspruit)	DQ441436
Variola virus strain South Africa 1965 (102 Natal, Ingwavuma)	DQ441435
